# Supplementary material for: Unveiling the conserved nature of Heliconia chloroplast genomes: insights from the assembly and analysis of four complete chloroplast genomes
Source: Front Plant Sci. 2025 Jan 16;15:1535549. doi: 10.3389/fpls.2024.1535549 (PMC11779715; doi:10.3389/fpls.2024.1535549)
Supplement: Supplementary file 1 [file DataSheet1.zip]

Archive with 7 entries (7 files):
- Supplementary table.xlsx
- Supplementary_fig1.pdf
- Supplementary_fig2.pdf
- Supplementary_fig3.pdf
- Supplementary_fig4.pdf
- Supplementary_fig5.pdf
- Supplementary_pic1.pdf
