# Supplementary material for: Unveiling the conserved nature of Heliconia chloroplast genomes: insights from the assembly and analysis of four complete chloroplast genomes
Source: Front Plant Sci. 2025 Jan 16;15:1535549. doi: 10.3389/fpls.2024.1535549 (PMC11779715; doi:10.3389/fpls.2024.1535549)
Supplement: Supplementary file 1 [file DataSheet1.zip › Supplementary table.xlsx]

## Sheet: Stab 1
Supplementary table 1 | Sequence strategy and status based on initial assembly of BGISEQ-500 sequencing data.
Sample name	NCBI Taxonomy	GenBank Accession Number	Library Layout	Platform	design description	library construction protocol	nominal size	Contig length	Q30
Heliconia bihai	446146	PP093761	paired	BGISEQ-500	PE100 WGS sequecing	WGS	200	100	0.988746
Heliconia caribaea	446147	PP093760	paired	BGISEQ-500	PE100 WGS sequecing	WGS	200	100	0.938124
Heliconia tortuosa	1125927	PP093762	paired	BGISEQ-500	PE100 WGS sequecing	WGS	200	100	0.99168
Heliconia orthotricha	1170574	PP093759	paired	BGISEQ-500	PE100 WGS sequecing	WGS	200	100	0.983088

## Sheet: Stab 2
Supplementary table 2 | Gene composition in Heliconia genome.
Category of genes	Group of genes	Name of genes
Genes for photosynthesis	Subunits of ATP synthase	atpA, atpB, atpE, atpF, atpH, atpI
Genes for photosynthesis	Subunits of photosystem II	psbA, psbB, psbC, psbD, psbE, psbF, psbI, psbJ, psbK, psbL, psbM, psbN, psbT, psbZ, ycf3
Genes for photosynthesis	Subunits of NADH-dehydrogenase	ndhA, ndhB, ndhB, ndhC, ndhD, ndhE, ndhF, ndhG, ndhH, ndhI, ndhJ, ndhK
Genes for photosynthesis	Subunits of cytochrome b/f complex	petA, petB, petD, petG, petL, petN
Genes for photosynthesis	Subunits of photosystem I	psaA, psaB, psaC, psaI, psaJ
Genes for photosynthesis	Subunit of rubisco	rbcL
Self replication	Large subunit of ribosome	rpl14, rpl16, rpl2, rpl2, rpl20, rpl22, rpl23, rpl23, rpl32, rpl33, rpl36
Self replication	DNA dependent RNA polymerase	rpoA, rpoB, rpoC1, rpoC2
Self replication	Small subunit of ribosome	rps11, rps12, rps12, rps14, rps15, rps16, rps18, rps19, rps2, rps3, rps4, rps7, rps7, rps8
Other genes	Subunit of Acetyl-CoA-carboxylase	accD
Other genes	c-type cytochrom synthesis gene	ccsA
Other genes	Envelop membrane protein	cemA
Other genes	Protease	clpP
Other genes	Translational initiation factor	infA
Other genes	Maturase	matK
Unkown	Conserved open reading frames	ycf1, ycf2, ycf2, ycf4

## Sheet: Stab 3
Supplementary table 3 | Splitting genes in four Heliconia choloroplast genome
	Heliconia bihai						Helilconia caribeae						Heliconia orthotricha						Heliconia tuotorsa
Region	Gene	ExonI	IntronI	ExonII	IntronII	ExonIII	Gene	ExonI	IntronI	ExonII	IntronII	ExonIII	Gene	ExonI	IntronI	ExonII	IntronII	ExonIII	Gene	ExonI	IntronI	ExonII	IntronII	ExonIII
LSC	trnK-UUU	37	2609	36			trnK-UUU	37	2609	36			trnK-UUU	37	2621	36			trnK-UUU	37	2608	36
	rps16	40	883	212			rps16	40	882	212			rps16	40	881	212			rps16	40	881	212
	trnG-GCC	23	693	48			trnG-GCC	23	693	48			trnG-GCC	23	683	48			trnG-GCC	23	693	48
	atpF	145	827	410			atpF	145	822	410			atpF	145	829	410			atpF	145	824	410
	rpoC1	432	725	1623			rpoC1	432	731	1623			rpoC1	432	725	1623			rpoC1	432	724	1623
	ycf3	124	733	230	764	153	ycf3	124	733	230	764	153	ycf3	124	734	230			ycf3	124	732	230	758	153
	trnL-UAA	35	517	50			trnL-UAA	35	517	50			trnL-UAA	35	515	50			trnL-UAA	35	513	50
	trnV-UAC	38	588	37			trnV-UAC	38	588	37			trnV-UAC	38	588	37			trnV-UAC	38	588	37
	clpP	71	837	294	641	250	clpP	71	832	294			clpP	71	823	294			clpP	71	824	294	642	250
	petB	8	790	649			petB	8	790	649	641	250	petB	8	790	649			petB	8	790	649
	petD	8	736	475			petD	8	736	475			petD	8	730	475	758	153	petD	8	730	475
	rpl16	9	1022	402			rpl16	9	1023	402			rpl16	9	1021	402			rpl16	9	1012	402
IRa	rpl2	388	661	431			rpl2	388	661	431			rpl2	388	661	431			rpl2	388	661	431
	ycf2	5041	30	1811			ycf2	5050	30	1811			ycf2	5059	30	1811	641	250	ycf2	5092	30	1775
	ndhB	775	700	758			ndhB	775	700	758			ndhB	775	700	758			ndhB	775	700	758
	trnI-GAU	42	936	35			trnI-GAU	42	936	35			trnI-GAU	42	936	35			trnI-GAU	42	936	35
	trnA-UGC	38	801	35			trnA-UGC	38	801	35			trnA-UGC	38	801	35			trnA-UGC	38	801	35
SSC	ndhA	553	1053	539			ndhA	553	1053	539			ndhA	553	1053	539			ndhA	553	1053	539
IRb	trnA-UGC	38	801	35			trnA-UGC	38	801	35			trnA-UGC	38	801	35			trnA-UGC	38	801	35
	trnI-GAU	42	936	35			trnI-GAU	42	936	35			trnI-GAU	42	936	35			trnI-GAU	42	936	35
	ndhB	775	700	758			ndhB	775	700	758			ndhB	775	700	758			ndhB	775	700	758
	ycf2	5041	30	1811			ycf2	5050	30	1811			ycf2	5059	30	1811			ycf2	5092	30	1775
	rpl2	388	661	431			rpl2	388	661	431			rpl2	388	661	431			rpl2	388	661	431
LSC							accD	622	42	854

## Sheet: Stab 4
Supplementary table 4 | Simple Sequence Repeats(SSRs) of Heliconia
Species	Total number of identified SSRs	monomeric	dinucleotide	trinucleotide	Tetranucleotide	pentanucleotide	Hexanucleotide	Number of SSR containing sequences	Number of sequences containing more than 1 SSR	Number of SSRs present in compound formation
Heliconia bihai	73	38	12	10	10	3	0	1	1	7
Heliconia caribaea	73	40	12	7	10	4	0	1	1	8
Heliconia tortuosa	71	37	12	8	10	3	1	1	1	8
Heliconia orthotricha	68	32	12	8	10	4	2	1	1	8

## Sheet: Stab 5
Supplementary table 5 | Simple Sequence Reapeats (SSRs) type of Zingiberales and Oryza
Species	SSR type
Oryza sativa	A/T	AG/CT	AT/AT	AAG/CTT	AAT/ATT	AAAC/GTTT	AAAG/CTTT	AAAT/ATTT	AACG/CGTT	ACCT/AGGT	AAAGT/ACTTT
Curcuma roscoeana	A/T	C/G	AG/CT	AT/AT	AAG/CTT	AAT/ATT	AAAC/GTTT	AAAG/CTTT	AAAT/ATTT	AACT/AGTT	AATG/ATTC	AAAAT/ATTTT	AAAGT/ACTTT	AATAT/ATATT
Ensete_glaucum	A/T	AG/CT	AT/AT	AAG/CTT	AAT/ATT	AAAC/GTTT	AAAG/CTTT	AAAT/ATTT	AACT/AGTT	AATC/ATTG	AAAAT/ATTTT	AGATG/ATCTC	AACTAT/AGTTAT	AAGTAT/ACTTAT
Heliconia_collinsiana	A/T	C/G	AG/CT	AT/AT	AAT/ATT	ACT/AGT	AAAC/GTTT	AAAG/CTTT	AAAT/ATTT	AACT/AGTT	AATC/ATTG	AATG/ATTC	AATT/AATT	AATAG/ATTCT	AATAT/ATATT	AAAAAT/ATTTTT	AACTAT/AGTTAT	AAGTAT/ACTTAT	AATAGT/ACTATT
Heliconia_meridensis	A/T	C/G	AG/CT	AT/AT	AAG/CTT	AAT/ATT	ACT/AGT	AAAC/GTTT	AAAG/CTTT	AAAT/ATTT	AACT/AGTT	AATC/ATTG	AATT/AATT	AAAAT/ATTTT	AATAG/ATTCT	AACTAT/AGTTAT	AAGATT/AATCTT
Heliconia_nutans	A/T	C/G	AG/CT	AT/AT	AAG/CTT	AAT/ATT	ACT/AGT	AAAC/GTTT	AAAG/CTTT	AAAT/ATTT	AACT/AGTT	AATC/ATTG	AATT/AATT	AAAAT/ATTTT	ACTAT/AGTAT
Heliconia bihai	A/T	C/G	AG/CT	AT/AT	AAG/CTT	AAT/ATT	ACT/AGT	AAAC/GTTT	AAAG/CTTT	AAAT/ATTT	AACT/AGTT	AATC/ATTG	AATG/ATTC	AATT/AATT	AACAT/ATGTT	AAGGT/ACCTT	AATAT/ATATT
Heliconia caribaea	A/T	C/G	AG/CT	AT/AT	AAG/CTT	AAT/ATT	ACT/AGT	AAAC/GTTT	AAAG/CTTT	AAAT/ATTT	AACT/AGTT	AATC/ATTG	AATG/ATTC	AATT/AATT	AACAT/ATGTT	AAGGT/ACCTT	AATAT/ATATT
Heliconia tortuosa	A/T	C/G	AG/CT	AT/AT	AAG/CTT	AAT/ATT	ACT/AGT	AAAC/GTTT	AAAG/CTTT	AAAT/ATTT	AACT/AGTT	AATC/ATTG	AATG/ATTC	AATT/AATT	AAAAT/ATTTT	AATAG/ATTCT	ACTAT/AGTAT	AACTAT/AGTTAT
Heliconia orthotricha	A/T	C/G	AG/CT	AT/AT	AAG/CTT	AAT/ATT	ACT/AGT	AAAC/GTTT	AAAG/CTTT	AAAT/ATTT	AACT/AGTT	AATC/ATTG	AATG/ATTC	AATT/AATT	AAAAT/ATTTT	AATAT/ATATT	AATATC/ATATTG	AGATAT/ATATCT
Kaempferia_elegans	A/T	C/G	AG/CT	AT/AT	AAG/CTT	AAT/ATT	AGG/CCT	AAAC/GTTT	AAAG/CTTT	AAAT/ATTT	AACT/AGTT	AATG/ATTC	AATT/AATT	AAAAT/ATTTT
Lanxangia_tsao-ko	A/T	C/G	AG/CT	AT/AT	AAG/CTT	AGG/CCT	AAAC/GTTT	AAAG/CTTT	AAAT/ATTT	AACT/AGTT	AATG/ATTC	AATT/AATT	ACAT/ATGT	AAATT/AATTT
Musa_acuminata	A/T	C/G	AG/CT	AT/AT	AAG/CTT	AAT/ATT	AAAC/GTTT	AAAG/CTTT	AAAT/ATTT	AATC/ATTG	AAAAT/ATTTT	AAGAT/ATCTT	AATAT/ATATT	ACTAT/AGTAT	AAGCAG/CTGCTT
Musa_balbisiana	A/T	C/G	AG/CT	AT/AT	AAG/CTT	AAT/ATT	AAAC/GTTT	AAAG/CTTT	AAAT/ATTT	AATC/ATTG	AAAAT/ATTTT	AAATT/AATTT	AATAT/ATATT	AAAAAT/ATTTTT	AATTAT/AATTAT
Orchidantha_fimbriata	A/T	C/G	AT/AT	AAG/CTT	AAT/ATT	AGC/CTG	AAAG/CTTT	AAAT/ATTT	AACT/AGTT	AATG/ATTC	ACAT/ATGT	ATCG/ATCG	AACCC/GGGTT	AATAT/ATATT	AATTC/AATTG	AAGAGG/CCTCTT
Roscoea_schneideriana	A/T	C/G	AG/CT	AT/AT	AAG/CTT	AAT/ATT	AGC/CTG	AGG/CCT	AAAG/CTTT	AAAT/ATTT	AACT/AGTT	AATG/ATTC	AAAAT/ATTTT
Thaumatococcus_daniellii	A/T	C/G	AG/CT	AT/AT	AAT/ATT	ACT/AGT	AAAC/GTTT	AAAG/CTTT	AAAT/ATTT	AAGT/ACTT	AATG/ATTC	AAAAT/ATTTT	AATAG/ATTCT
Wurfbainia_compacta	A/T	AG/CT	AT/AT	AAG/CTT	AAT/ATT	AGC/CTG	AGG/CCT	AAAC/GTTT	AAAG/CTTT	AAAT/ATTT	AATG/ATTC	AATT/AATT	ACAT/ATGT	AAAAT/ATTTT	AAATC/ATTTG	AAATT/AATTT	AATAT/ATATT	ACTATC/AGTGAT
Zingiber_officinale	A/T	AG/CT	AT/AT	AAG/CTT	AAT/ATT	AAAC/GTTT	AAAG/CTTT	AAAT/ATTT	AACT/AGTT	AATG/ATTC	AAAAT/ATTTT	AATAG/ATTCT
Zingiber_spectabile	A/T	C/G	AG/CT	AT/AT	AAG/CTT	AAT/ATT	AAAC/GTTT	AAAG/CTTT	AAAT/ATTT	AACT/AGTT	AATG/ATTC	AAAAG/CTTTT	AAAAT/ATTTT

## Sheet: Stab 6
Supplementary table 6 | Tandem Repeats of Heliconia choloroplast genomes
Heliconia bihai								Heliiconia caribeae								Heliconia orthotricha								Heliconia tuotorsa
Indices	length	Period Size	Copy number	Percent Matches	Percent Indels	GC	Entrophy	Indices	length	Period Size	Copy number	Percent Indels	Percent Matches	GC	Entrophy	Indices	length	Period Size	Copy number	Percent Indels	Percent Matches	GC	Entrophy	Indices	length	Period Size	Copy number	Percent Indels	Percent Matches	GC	Entrophy
1-69	68	26	2.7	17	76	0.0408163	1.21	82-125	43	24	1.9	9	86	0.173469	1.53	12-55	43	19	2.3	0	96	0.0909091	1.9	48-91	43	24	1.9	86	9	0.173469	1.53
6237-6281	44	21	2.1	0	95	0.336735	1.9	6239-6283	44	21	2.1	0	95	0.336735	1.9	6254-6298	44	21	2.1	0	95	0.336735	1.76	6210-6254	44	21	2.1	95	0	0.336735	1.9
7722-7761	39	13	3.1	0	85	0.242424	1.81	7716-7757	41	13	3.2	0	96	0.232323	1.76	7734-7775	41	13	3.2	0	96	0.232323	0.93	7684-7725	41	13	3.2	96	0	0.232323	1.76
9283-9328	45	22	2.2	7	84	0.122449	0.89	9273-9318	45	22	2.2	7	84	0.122449	0.89	9290-9348	58	17	3.5	9	84	0.122449	0.91	9249-9290	41	16	2.6	81	11	0.134021	0.95
9278-9344	66	17	3.8	15	83	0.123711	0.95	9268-9334	66	17	3.8	15	83	0.123711	0.95	9288-9332	44	21	2.3	7	84	0.131313	0.87	9246-9291	45	22	2.2	84	7	0.122449	0.89
9434-9467	33	14	2.5	4	90	0.0505051	1.26	9424-9457	33	14	2.5	4	90	0.0505051	1.26	9317-9349	32	12	2.8	4	90	0.0909091	0.96	9388-9421	33	15	2.5	82	17	0.111111	1.4
9432-9501	69	36	2	10	83	0.0505051	1.3	9560-9601	41	20	2.1	0	100	0.0918367	1.33	9283-9348	65	34	1.9	14	82	0.131313	1.26	9392-9422	30	15	2.1	100	0	0.122449	1.42
9447-9498	51	23	2.3	16	83	0.030303	1.2	9566-9609	43	20	2.2	0	91	0.0909091	1.27	9439-9472	33	14	2.5	4	90	0.0505051	0.94	9455-9488	33	14	2.5	90	4	0.0505051	1.26
9696-9736	40	20	2	0	100	0.0918367	1.28	9711-9751	40	20	2	0	100	0.0918367	1.28	9734-9769	35	13	2.8	4	91	0	1.48	9756-9780	24	12	2.1	100	0	0	0.97
9751-9775	24	12	2.1	0	100	0	0.97	9766-9790	24	12	2.1	0	100	0	0.97	9902-9938	36	18	2.1	0	100	0.161616	1	9758-9808	50	17	2.8	74	14	0	0.98
9798-9857	59	23	2.7	5	87	0.112245	1.52	9862-9910	48	23	2.1	7	81	0.020202	1.12	10387-10435	48	13	3.6	13	78	0	0.76	9803-9854	51	22	2.2	86	6	0.102041	1.51
9897-9951	54	14	3.9	15	72	0.142857	1.45	9924-9978	54	14	3.9	15	72	0.142857	1.45	10434-10469	35	11	3.5	17	82	0	0.82	9803-9876	73	17	3.5	72	22	0.0918367	1.45
9914-9950	36	18	2.1	0	100	0.161616	1.48	9941-9977	36	18	2.1	0	100	0.161616	1.48	10431-10469	38	20	2	5	90	0	1.18	9934-9972	38	18	2.2	100	0	0.151515	1.46
10287-10339	52	24	2.3	9	83	0.0510204	1.06	10313-10352	39	21	1.9	0	89	0.040404	0.8	14316-14348	32	17	1.9	0	100	0.0909091	1.93	10418-10474	56	23	2.5	80	8	0	0.99
10397-10459	62	26	2.5	16	78	0	0.98	10425-10519	94	8	11.1	19	70	0	0.97	16127-16156	29	15	2	0	100	0.397959	1.44	10438-10484	46	9	5.1	82	10	0	0.94
14323-14355	32	17	1.9	0	100	0.0909091	1.18	10424-10524	100	21	4.5	16	75	0	0.97	16171-16214	43	16	2.9	3	82	0.181818	1.08	14358-14390	32	17	1.9	100	0	0.0909091	1.18
16138-16167	29	15	2	0	100	0.397959	1.93	10436-10497	61	11	5.9	19	75	0	0.99	16265-16351	86	30	2.9	14	69	0.0102041	1.09	16163-16192	29	15	2	100	0	0.397959	1.93
16258-16315	57	12	4.9	18	76	0.0102041	1.07	10447-10524	77	36	2.2	9	84	0	0.94	16283-16352	69	23	3.4	18	81	0.0102041	1.16	16207-16250	43	16	2.9	82	3	0.181818	1.44
16258-16319	61	17	3.6	16	79	0.0102041	1.07	10473-10529	56	27	2.1	3	90	0	0.86	16242-16365	123	8	15.5	23	68	0.0102041	1.1	16299-16370	71	12	5.9	75	18	0.010101	1.07
16272-16319	47	18	2.8	9	87	0.020202	1.09	14388-14420	32	17	1.9	0	100	0.0909091	1.18	16313-16376	63	18	3.5	12	79	0.010101	1.27	16313-16382	69	18	3.8	80	14	0.010101	1.08
16312-16379	67	14	5.2	16	76	0.0204082	1.16	16204-16233	29	15	2	0	100	0.397959	1.93	16359-16390	31	14	2.3	0	100	0.0606061	1.54	16297-16377	80	12	6.7	72	18	0.010101	1.06
16311-16344	33	17	2	0	100	0	1	16248-16291	43	16	2.9	3	82	0.181818	1.44	16516-16563	47	18	2.6	6	86	0.22449	1.46	16340-16514	174	7	25.4	67	23	0.0306122	1.24
16315-16375	60	14	4.6	13	80	0.030303	1.17	16333-16390	57	12	4.9	18	76	0.0102041	1.07	16602-16647	45	20	2.3	0	96	0.151515	1.78	16340-16525	185	22	8.3	69	23	0.030303	1.22
16508-16576	68	18	3.7	11	81	0.242424	1.64	16333-16394	61	17	3.6	16	79	0.0102041	1.07	17878-17919	41	20	2.1	0	90	0.282828	1.87	16350-16545	195	15	11.8	67	22	0.0306122	1.21
16592-16637	45	20	2.3	0	96	0.151515	1.46	16347-16394	47	18	2.8	9	87	0.020202	1.09	19037-19066	29	15	2	0	93	0.292929	1.4	16578-16625	47	18	2.6	86	6	0.22449	1.54
17867-17908	41	20	2.1	0	90	0.282828	1.78	16387-16454	67	14	5.2	16	76	0.0204082	1.16	30207-30244	37	13	3.1	14	77	0.131313	1.4	16664-16709	45	20	2.3	96	0	0.151515	1.46
19027-19056	29	15	2	0	93	0.292929	1.87	16386-16419	33	17	2	0	100	0	1	30207-30245	38	11	3.1	24	75	0.122449	1.42	17947-17988	41	20	2.1	90	0	0.282828	1.78
30194-30231	37	13	3.1	14	77	0.131313	1.4	16390-16450	60	14	4.6	13	80	0.030303	1.17	30237-30279	42	17	2.6	17	75	0.132653	1.55	19105-19134	29	15	2	93	0	0.292929	1.87
30194-30232	38	11	3.1	24	75	0.122449	1.4	16581-16628	47	18	2.6	6	86	0.22449	1.54	35625-35679	54	25	2.2	3	90	0.122449	1.48	30251-30288	37	13	3.1	77	14	0.131313	1.4
33066-33109	43	16	2.8	3	93	0.28866	1.81	16667-16712	45	20	2.3	0	96	0.151515	1.46	35639-35686	47	17	2.9	11	76	0.102041	1.89	30251-30289	38	11	3.1	75	24	0.122449	1.4
35637-35687	50	21	2.4	0	93	0.204082	1.71	17945-17986	41	20	2.1	0	90	0.282828	1.78	36091-36132	41	21	2	0	95	0.306122	1.18	30281-30323	42	17	2.6	75	17	0.132653	1.42
35644-35686	42	11	4	6	78	0.154639	1.6	19105-19134	29	15	2	0	93	0.292929	1.87	36653-36689	36	18	2	5	94	0.0505051	1.47	33137-33180	43	16	2.8	93	3	0.28866	1.81
36107-36148	41	21	2	0	95	0.306122	1.89	33145-33188	43	16	2.8	3	93	0.28866	1.81	36687-36721	34	12	3	8	91	0.20202	0.98	35708-35758	50	21	2.4	93	0	0.204082	1.71
50557-50616	59	23	2.4	8	86	0.0505051	1.24	35717-35767	50	21	2.4	0	93	0.204082	1.71	50535-50567	32	7	4.7	0	100	0	1.2	35715-35757	42	11	4	78	6	0.154639	1.6
50559-50619	60	18	3.1	15	79	0.0408163	1.23	35724-35766	42	11	4	6	78	0.154639	1.6	50530-50604	74	18	4.1	23	70	0.040404	1.15	36178-36219	41	21	2	95	0	0.306122	1.89
50747-50862	115	14	8.7	17	72	0	1.06	36187-36228	41	21	2	0	95	0.306122	1.89	50731-50757	26	14	1.9	0	100	0.030303	1.11	36755-36791	36	18	2	94	5	0.0505051	1.18
50740-50795	55	18	3	5	92	0	1	36752-36788	36	18	2	5	94	0.0505051	1.18	50725-50780	55	18	3	5	89	0.0102041	0.95	36746-36798	52	24	2.2	77	16	0.0505051	1.19
50715-50791	76	32	2.3	4	86	0.0412371	1.28	50626-50685	59	23	2.4	8	86	0.0505051	1.24	50794-50820	26	13	2.1	0	100	0	0.97	36789-36823	34	12	3	91	8	0.20202	1.47
50752-50808	56	18	3.2	5	87	0	1	50628-50688	60	18	3.1	15	79	0.0408163	1.23	50793-50834	41	18	2.4	15	84	0	1.24	50124-50158	34	18	1.9	94	0	0.193878	1.64
50809-50835	26	13	2.1	0	100	0	0.95	50816-50855	39	9	4.4	12	81	0	1	50821-50868	47	18	2.7	12	84	0.040404	1.34	50568-50627	59	23	2.4	86	8	0.0505051	1.24
50808-50849	41	18	2.4	15	84	0	0.97	50814-50855	41	14	3.1	3	93	0	1	52143-52188	45	7	7	11	88	0.153061	1.33	50570-50630	60	18	3.1	79	15	0.0408163	1.23
50836-50883	47	18	2.7	12	84	0.040404	1.24	50809-50928	119	18	6.4	18	70	0	1.06	52144-52188	44	13	3.5	0	100	0.151515	1.9	55165-55198	33	17	2	94	0	0.193878	1.73
52158-52215	57	13	4.5	0	100	0.151515	1.33	50819-50859	40	13	3.1	3	92	0	1	55015-55048	33	17	2	0	100	0.346939	1.52	61937-61979	42	21	2	100	0	0.181818	1.58
55042-55075	33	17	2	0	100	0.346939	1.9	50873-50899	26	13	2.1	0	100	0	0.95	55063-55144	81	32	2.7	15	80	0.123711	1.73	62393-62455	62	30	2.1	100	0	0.222222	1.63
55176-55209	33	17	2	0	94	0.193878	1.73	50900-50947	47	18	2.7	12	84	0.040404	1.24	55149-55182	33	17	2	0	94	0.193878	1.16	63151-63222	71	18	4	100	0	0.326531	1.8
55240-55264	24	12	2.1	0	100	0.08	1.16	52221-52266	45	7	7	11	88	0.153061	1.34	55213-55237	24	12	2.1	0	100	0.08	1.66	64199-64236	37	8	4.9	87	6	0.020202	0.91
62359-62421	62	30	2.1	0	100	0.222222	1.63	52222-52266	44	13	3.5	0	100	0.151515	1.33	61945-61990	45	13	3.7	11	82	0.214286	1.63	64337-64372	35	17	2.1	90	10	0	1
63117-63152	35	18	2	0	100	0.326531	1.8	55087-55120	33	17	2	0	100	0.346939	1.9	61941-61991	50	24	2.1	0	100	0.185567	1.63	66927-66954	27	14	2	100	0	0.285714	1.81
64129-64166	37	8	4.9	6	83	0.020202	0.91	55221-55254	33	17	2	0	94	0.193878	1.73	62359-62421	62	30	2.1	0	100	0.222222	1.8	70824-70860	36	12	3.1	92	0	0.183673	1.41
64267-64300	33	16	2.1	5	88	0.020202	1.16	55285-55309	24	12	2.1	0	100	0.08	1.16	63117-63170	53	18	3	0	100	0.326531	0.91	72211-72243	32	17	1.9	100	0	0.30303	1.85
64277-64340	63	28	2.3	10	74	0.0918367	1.44	62412-62474	62	30	2.1	0	100	0.222222	1.63	64147-64184	37	8	4.9	6	83	0.020202	0.92	72703-72735	32	15	2.1	94	5	0	0.92
66866-66893	27	14	2	0	100	0.285714	1.81	63170-63258	88	18	4.9	0	100	0.336735	1.8	64174-64221	47	20	2.4	0	75	0	1.16	72787-72841	54	17	3.3	77	7	0.173469	1.63
70761-70837	76	12	6.1	16	77	0.183673	1.42	64242-64279	37	8	4.9	6	83	0.020202	0.91	64289-64322	33	16	2.1	5	88	0.020202	1.65	72831-72874	43	22	2	100	0	0.0909091	1.34
72201-72233	32	17	1.9	0	100	0.30303	1.85	64384-64417	33	16	2.1	5	88	0.020202	1.16	64327-64358	31	16	2	0	100	0.181818	1.43	72848-72881	33	16	2.2	90	10	0.0505051	1.26
72693-72725	32	15	2.1	5	94	0	0.92	66977-67004	27	14	2	0	100	0.285714	1.81	70814-70891	77	12	6.1	19	75	0.173469	1.44	73387-73430	43	21	2.1	95	0	0.336735	1.9
72777-72831	54	16	3.3	7	72	0.193878	1.69	70878-70954	76	12	6.1	16	77	0.183673	1.42	70812-70893	81	30	2.8	17	75	0.181818	1.85	77441-77469	28	14	2.1	100	0	0.123711	1.55
72821-72864	43	22	2	0	100	0.0909091	1.34	72310-72342	32	17	1.9	0	100	0.30303	1.85	72246-72278	32	17	1.9	0	100	0.30303	1.69	84768-84816	48	24	2	92	0	0.44898	1.92
72838-72871	33	16	2.2	10	90	0.0505051	1.26	72802-72834	32	15	2.1	5	94	0	0.92	72631-72682	51	21	2.4	9	78	0.316327	0.92	86052-86079	27	14	2	100	0	0.285714	1.79
73377-73420	43	21	2.1	0	95	0.336735	1.9	72886-72940	54	16	3.3	7	72	0.193878	1.69	72738-72770	32	15	2.1	5	94	0	1.63	94687-94769	82	21	3.8	91	4	0.387755	1.79
77444-77472	28	14	2.1	0	100	0.123711	1.55	72930-72973	43	22	2	0	100	0.0909091	1.34	72822-72876	54	17	3.3	7	77	0.173469	1.9	97142-97218	76	24	3.2	96	0	0.329897	1.85
84782-84830	48	24	2	0	92	0.44898	1.92	72947-72980	33	16	2.2	10	90	0.0505051	1.26	73486-73529	43	21	2.1	0	95	0.336735	1.55	105822-105869	47	23	2.1	96	0	0.122449	1.53
86069-86096	27	14	2	0	100	0.285714	1.79	94717-94799	82	21	3.8	4	91	0.387755	1.9	77548-77576	28	14	2.1	0	100	0.123711	1.92	116393-116443	50	16	3.1	88	5	0.153061	1.43
94717-94799	82	21	3.8	4	91	0.387755	1.79	97163-97239	76	24	3.2	0	96	0.329897	1.55	84886-84934	48	24	2	0	92	0.44898	1.79	119791-119816	25	13	2	100	0	0.383838	1.55
97163-97239	76	24	3.2	0	96	0.329897	1.85	105843-105890	47	23	2.1	0	96	0.122449	1.92	86174-86202	28	14	2.1	0	100	0.265306	1.79	124081-124123	42	22	2	100	0	0.0612245	1.27
105843-105890	47	23	2.1	0	96	0.122449	1.53	106331-106366	35	18	2	0	100	0.27551	1.79	94833-94915	82	21	3.8	4	91	0.387755	1.85	124250-124292	42	15	2.9	80	19	0.0909091	1.33
106331-106366	35	18	2	0	100	0.27551	1.75	116420-116472	52	17	3.2	5	89	0.132653	1.79	97279-97355	76	24	3.2	0	96	0.329897	1.53	124284-124334	50	16	3.2	88	2	0.0102041	0.95
116420-116472	52	17	3.2	5	89	0.132653	1.4	116431-116473	42	16	2.6	3	88	0.112245	1.85	105959-106006	47	23	2.1	0	96	0.122449	1.75	124360-124424	64	13	4.8	78	10	0.0510204	1.24
116431-116473	42	16	2.6	3	88	0.112245	1.36	119799-119824	25	13	2	0	100	0.383838	1.53	106447-106482	35	18	2	0	100	0.27551	1.43	132791-132820	29	15	2	100	0	0.20202	1.46
119799-119824	25	13	2	0	100	0.383838	1.55	124137-124168	31	16	2	0	93	0.030303	1.75	116548-116598	50	16	3.1	5	88	0.153061	1.55	145538-145585	47	23	2.1	96	0	0.122449	1.53
124137-124168	31	16	2	0	93	0.030303	1.15	124256-124302	46	23	2	8	92	0.0606061	1.43	119926-119951	25	13	2	0	100	0.383838	1.29	154189-154265	76	24	3.2	96	0	0.329897	1.85
124256-124302	46	23	2	8	92	0.0606061	1.24	124345-124408	63	21	3.4	10	79	0.010101	1.55	124173-124206	33	16	2.2	5	89	0	1.3	156638-156720	82	21	3.8	91	4	0.387755	1.79
124345-124408	63	21	3.4	10	79	0.010101	1.1	124453-124518	65	13	4.9	10	78	0.0510204	0.96	124402-124472	70	23	3.2	18	73	0.0909091	1.14
124453-124518	65	13	4.9	10	78	0.0510204	1.25	132880-132909	29	15	2	0	100	0.20202	1.41	124485-124556	71	21	3.7	14	76	0.010101	0.99
132880-132909	29	15	2	0	100	0.20202	1.46	145154-145189	35	18	2	0	100	0.27551	1.09	124508-124558	50	12	4.4	14	80	0	1.24
145154-145189	35	18	2	0	100	0.27551	1.75	145630-145677	47	23	2.1	0	96	0.122449	0.99	133027-133056	29	15	2	0	100	0.20202	1.46
145630-145677	47	23	2.1	0	96	0.122449	1.53	154281-154357	76	24	3.2	0	96	0.329897	1.46	145310-145345	35	18	2	0	100	0.27551	1.75
154281-154357	76	24	3.2	0	96	0.329897	1.85	156721-156803	82	21	3.8	4	91	0.387755	1.75	145786-145833	47	23	2.1	0	96	0.122449	1.53
156721-156803	82	21	3.8	4	91	0.387755	1.79								1.53	154437-154513	76	24	3.2	0	96	0.329897	1.85
															1.85	156877-156959	82	21	3.8	4	91	0.387755	1.79
															1.79

## Sheet: Stab7
Supplementary Table 7 | Codon usage of Heliconia choloroplast genomes
		Heliconia bihai				Heliconia caribeae				Heliconia orthotricha				Heliconia tuotorsa
Codon	AA	Fraction	Frequency	Number	RSCU	Fraction	Frequency	Number	RSCU	Fraction	Frequency	Number	RSCU	Fraction	Frequency	Number	RSCU
TAA	*	0.529	1.715	45	1.58845	0.529	1.713	45	1.58856	0.529	1.735	45	1.58834	0.529	1.713	45	1.58807
TAG	*	0.259	0.838	22	0.776165	0.259	0.837	22	0.776198	0.259	0.848	22	0.77632	0.259	0.838	22	0.776885
TGA	*	0.212	0.686	18	0.635381	0.212	0.685	18	0.63524	0.212	0.694	18	0.635337	0.212	0.685	18	0.635043
GCA	A	0.29	15.359	403	1.15969	0.29	15.34	403	1.16054	0.293	15.574	404	1.17184	0.293	15.459	406	1.17171
GCC	A	0.159	8.423	221	0.635986	0.158	8.336	219	0.630655	0.157	8.365	217	0.629409	0.157	8.263	217	0.626293
GCG	A	0.105	5.564	146	0.420115	0.106	5.596	147	0.423362	0.102	5.436	141	0.409022	0.105	5.521	145	0.418464
GCT	A	0.446	23.63	620	1.7842	0.446	23.6	620	1.78544	0.447	23.786	617	1.78973	0.446	23.531	618	1.78353
TGC	C	0.261	3.011	79	0.521476	0.26	3.007	79	0.519703	0.254	2.93	76	0.508372	0.266	3.084	81	0.531129
TGT	C	0.739	8.537	224	1.47852	0.74	8.565	225	1.4803	0.746	8.597	223	1.49163	0.734	8.529	224	1.46887
GAC	D	0.195	8.08	212	0.390432	0.194	8.032	211	0.388592	0.191	7.903	205	0.381051	0.193	7.996	210	0.386383
GAT	D	0.805	33.31	874	1.60957	0.806	33.307	875	1.61141	0.809	33.577	871	1.61895	0.807	33.393	877	1.61362
GAA	E	0.733	38.913	1021	1.46695	0.732	38.94	1023	1.46352	0.734	38.743	1005	1.46823	0.737	39.143	1028	1.4749
GAG	E	0.267	14.14	371	0.533052	0.268	14.274	375	0.536475	0.266	14.032	364	0.531767	0.263	13.936	366	0.525104
TTC	F	0.391	21.572	566	0.781778	0.391	21.583	567	0.78154	0.393	21.55	559	0.785121	0.391	21.627	568	0.78128
TTT	F	0.609	33.615	882	1.21822	0.609	33.649	884	1.21846	0.607	33.346	865	1.21488	0.609	33.736	886	1.21872
GGA	G	0.408	27.555	723	1.63299	0.408	27.597	725	1.6338	0.41	27.833	722	1.63996	0.41	27.643	726	1.63881
GGC	G	0.097	6.517	171	0.386215	0.096	6.509	171	0.385347	0.097	6.554	170	0.386171	0.097	6.511	171	0.386003
GGG	G	0.163	10.976	288	0.650468	0.163	11.001	289	0.651284	0.162	10.987	285	0.64737	0.16	10.776	283	0.638852
GGT	G	0.333	22.448	589	1.33033	0.332	22.458	590	1.32956	0.332	22.513	584	1.3265	0.334	22.541	592	1.33634
CAC	H	0.22	5.412	142	0.439625	0.219	5.405	142	0.438255	0.214	5.243	136	0.427007	0.218	5.369	141	0.435195
CAT	H	0.78	19.209	504	1.56038	0.781	19.261	506	1.56174	0.786	19.314	501	1.57299	0.782	19.305	507	1.56481
ATA	I	0.312	26.679	700	0.935832	0.312	26.645	700	0.935405	0.312	26.754	694	0.936568	0.315	26.996	709	0.944489
ATC	I	0.205	17.494	459	0.613645	0.204	17.434	458	0.612041	0.205	17.579	456	0.615382	0.203	17.439	458	0.610125
ATT	I	0.484	41.352	1085	1.45052	0.484	41.376	1087	1.45255	0.483	41.365	1073	1.44805	0.482	41.313	1085	1.44539
AAA	K	0.725	37.884	994	1.45005	0.724	37.836	994	1.44899	0.727	37.818	981	1.4544	0.721	37.543	986	1.44152
AAG	K	0.275	14.368	377	0.54995	0.276	14.388	378	0.551011	0.273	14.187	368	0.545601	0.279	14.545	382	0.558478
CTA	L	0.141	14.483	380	0.845081	0.141	14.465	380	0.844466	0.14	14.379	373	0.840067	0.14	14.393	378	0.842509
CTC	L	0.074	7.623	200	0.444801	0.074	7.613	200	0.444447	0.074	7.556	196	0.441445	0.075	7.653	201	0.447976
CTG	L	0.066	6.746	177	0.393628	0.065	6.699	176	0.391087	0.065	6.669	173	0.389624	0.065	6.701	176	0.39225
CTT	L	0.208	21.343	560	1.24536	0.208	21.354	561	1.24665	0.209	21.473	557	1.25452	0.207	21.209	557	1.24149
TTA	L	0.297	30.528	801	1.7813	0.297	30.566	803	1.78444	0.295	30.301	786	1.77028	0.298	30.499	801	1.78529
TTG	L	0.215	22.105	580	1.28982	0.215	22.078	580	1.28891	0.217	22.321	579	1.30406	0.215	22.046	579	1.29048
ATG	M	1	23.554	618	1	1	23.562	619	1	1	23.362	606	1	1	23.607	620	1
AAC	N	0.231	10.938	287	0.462524	0.231	10.887	286	0.461304	0.229	10.833	281	0.458036	0.229	10.852	285	0.457109
AAT	N	0.769	36.359	954	1.53748	0.769	36.314	954	1.5387	0.771	36.469	946	1.54196	0.771	36.629	962	1.54289
CCA	P	0.3	12.539	329	1.20074	0.3	12.523	329	1.2007	0.299	12.49	324	1.19556	0.298	12.451	327	1.19234
CCC	P	0.193	8.042	211	0.770104	0.193	8.032	211	0.770105	0.193	8.057	209	0.771226	0.191	7.958	209	0.762078
CCG	P	0.117	4.878	128	0.467118	0.116	4.834	127	0.463482	0.116	4.857	126	0.464918	0.119	4.95	130	0.474024
CCT	P	0.391	16.312	428	1.56204	0.391	16.33	429	1.56571	0.392	16.384	425	1.5683	0.393	16.411	431	1.57156
CAA	Q	0.751	26.374	692	1.50271	0.751	26.379	693	1.50162	0.751	26.561	689	1.5027	0.75	26.311	691	1.50053
CAG	Q	0.249	8.728	229	0.497294	0.249	8.755	230	0.498378	0.249	8.79	228	0.497299	0.25	8.758	230	0.499472
AGA	R	0.319	19.819	520	1.91414	0.319	19.832	521	1.91192	0.319	19.892	516	1.91349	0.321	19.952	524	1.92649
AGG	R	0.104	6.479	170	0.625749	0.105	6.509	171	0.627505	0.104	6.476	168	0.622952	0.104	6.435	169	0.621339
CGA	R	0.221	13.759	361	1.32886	0.222	13.818	363	1.33213	0.22	13.724	356	1.32017	0.221	13.707	360	1.3235
CGC	R	0.06	3.697	97	0.35706	0.057	3.578	94	0.34494	0.06	3.739	97	0.359669	0.058	3.579	94	0.345575
CGG	R	0.073	4.535	119	0.437995	0.073	4.568	120	0.440381	0.074	4.588	119	0.441338	0.074	4.569	120	0.441165
CGT	R	0.223	13.835	363	1.3362	0.224	13.932	366	1.34312	0.224	13.955	362	1.34239	0.224	13.898	365	1.34194
AGC	S	0.053	4.154	109	0.315773	0.052	4.149	109	0.314417	0.052	4.086	106	0.309917	0.053	4.226	111	0.319546
AGT	S	0.197	15.512	407	1.17917	0.198	15.683	412	1.18848	0.198	15.69	407	1.19006	0.198	15.687	412	1.18616
TCA	S	0.206	16.274	427	1.2371	0.206	16.33	429	1.23751	0.208	16.461	427	1.24854	0.208	16.487	433	1.24665
TCC	S	0.164	12.958	340	0.985025	0.163	12.942	340	0.980764	0.161	12.76	331	0.967828	0.162	12.87	338	0.973157
TCG	S	0.092	7.241	190	0.550437	0.091	7.232	190	0.548052	0.091	7.17	186	0.543834	0.09	7.158	188	0.541248
TCT	S	0.289	22.791	598	1.7325	0.288	22.839	600	1.73077	0.29	22.938	595	1.73981	0.289	22.922	602	1.73323
ACA	T	0.299	15.359	403	1.19407	0.3	15.34	403	1.19851	0.298	15.189	394	1.19034	0.301	15.345	403	1.20212
ACC	T	0.183	9.414	247	0.731881	0.184	9.402	247	0.734574	0.18	9.175	238	0.71903	0.185	9.443	248	0.739757
ACG	T	0.121	6.25	164	0.485899	0.122	6.243	164	0.487763	0.122	6.245	162	0.48941	0.12	6.13	161	0.480219
ACT	T	0.397	20.428	536	1.58815	0.395	20.212	531	1.57916	0.4	20.432	530	1.60122	0.394	20.142	529	1.57791
GTA	V	0.376	20.695	543	1.5052	0.375	20.631	542	1.50139	0.375	20.702	537	1.50107	0.372	20.447	537	1.48957
GTC	V	0.131	7.203	189	0.523893	0.132	7.232	190	0.526299	0.129	7.093	184	0.514302	0.134	7.349	193	0.535378
GTG	V	0.141	7.775	204	0.565496	0.143	7.841	206	0.570618	0.145	7.98	207	0.578617	0.141	7.768	204	0.565902
GTT	V	0.351	19.323	507	1.40541	0.35	19.261	506	1.40169	0.352	19.391	503	1.40601	0.352	19.343	508	1.40915
TGG	W	1	17.113	449	1	1	17.129	450	1	1	17.155	445	1	1	17.134	450	1
TAC	Y	0.209	7.851	206	0.418263	0.209	7.841	206	0.41783	0.209	7.826	203	0.41857	0.21	7.882	207	0.419881
TAT	Y	0.791	29.69	779	1.58174	0.791	29.691	780	1.58217	0.791	29.568	767	1.58143	0.79	29.662	779	1.58012

## Sheet: Stab 8
Supplementary table 8 | Genes that have undergone positive selection in four Heliconia species compared to other species.
Seq_1	Seq_2	Ka	Ks	Ka_Ks	EffectiveLen	AverageS.sites	AverageN.sites	cN	cS	pN	pS
Musa_balbisiana_accD	Heliconia_bihai_accD	0.0475321	0.0407059	1.16769	1365	290.25	1074.75	49.5	11.5	0.0460572	0.039621
Musa_acuminata_accD	Heliconia_bihai_accD	0.0465712	0.0406101	1.14679	1365	290.917	1074.08	48.5	11.5	0.0451548	0.0395302
Canna_indica_accD	Heliconia_bihai_accD	0.0562713	0.0536481	1.0489	1341	286.5	1054.5	57.1667	14.8333	0.0542121	0.0517743
Canna_indica_clpP	Heliconia_bihai_clpP	0.106601	0.0670906	1.58892	594	142.833	451.167	44.8333	9.16667	0.099372	0.0641774
Amomum_krervanh_ndhD	Heliconia_bihai_ndhD	2.29107	1.84982	1.23854	1503	357.333	1145.67	818.75	245.25	0.714649	0.686334
Zingiber_spectabile_ndhD	Heliconia_bihai_ndhD	2.27019	1.855	1.22382	1503	357.833	1145.17	817.25	245.75	0.713652	0.686772
Amomum_compactum_ndhD	Heliconia_bihai_ndhD	2.29107	1.88353	1.21637	1503	357.333	1145.67	818.75	246.25	0.714649	0.689132
Wurfbainia_compacta_ndhD	Heliconia_bihai_ndhD	2.29107	1.88353	1.21637	1503	357.333	1145.67	818.75	246.25	0.714649	0.689132
Kaempferia_elegans_ndhD	Heliconia_bihai_ndhD	2.25827	1.91239	1.18087	1503	357.833	1145.17	816.583	247.417	0.713069	0.69143
Roscoea_schneideriana_ndhD	Heliconia_bihai_ndhD	2.41781	2.094	1.15464	1410	335.333	1074.67	773.917	236.083	0.720146	0.704026
tsao-ko_ndhD	Heliconia_bihai_ndhD	2.24138	1.9474	1.15096	1503	357.417	1145.58	815.917	248.083	0.712228	0.694101
Curcuma_roscoeana_ndhD	Heliconia_bihai_ndhD	2.39102	2.10215	1.13742	1410	335.333	1074.67	772.75	236.25	0.71906	0.704523
Ensete_glaucum_ndhD	Heliconia_bihai_ndhD	2.32249	2.05281	1.13137	1503	361.167	1141.83	817.667	253.333	0.7161	0.701431
Musa_balbisiana_ndhD	Heliconia_bihai_ndhD	2.41474	2.33635	1.03355	1503	361.833	1141.17	821.667	259.333	0.720023	0.71672
Orchidantha_fimbriata_psaJ	Heliconia_bihai_psaJ	0.0324667	0.03235	1.00361	126	31.5833	94.4167	3	1	0.0317741	0.0316623
Ensete_glaucum_psbH	Heliconia_bihai_psbH	0.0312708	0.0181552	1.72242	219	55.75	163.25	5	1	0.0306279	0.0179372
Orchidantha_fimbriata_psbH	Heliconia_bihai_psbH	0.0250807	0.017805	1.40863	219	56.8333	162.167	4	1	0.024666	0.0175953
Canna_indica_psbJ	Heliconia_bihai_psbJ	0.0176133	0.0149259	1.18005	120	33.8333	86.1667	1.5	0.5	0.0174081	0.0147783
Ravenala_madagascariensis_rpl14	Heliconia_bihai_rpl14	0.0839236	0.0345219	2.43102	366	88.9167	277.083	22	3	0.0793985	0.0337395
Orchidantha_fimbriata_rpl14	Heliconia_bihai_rpl14	0.108964	0.0821936	1.3257	366	89.9167	276.083	28	7	0.101419	0.0778499
Costus_pulverulentus_rpl14	Heliconia_bihai_rpl14	0.0145107	0.0114945	1.26241	366	87.6667	278.333	4	1	0.0143713	0.0114068
Ravenala_madagascariensis_rpl16	Heliconia_bihai_rpl16	0.0542916	0.0298547	1.81853	408	102.5	305.5	16	3	0.0523732	0.0292683
Ravenala_madagascariensis_rpl2	Heliconia_bihai_rpl2	0.0148806	0.00981208	1.51656	816	205.167	610.833	9	2	0.014734	0.00974817
Amomum_compactum_rpl2	Heliconia_bihai_rpl2	2.89849	2.19656	1.31956	813	203.667	609.333	447.417	144.583	0.734272	0.709902
Amomum_krervanh_rpl2	Heliconia_bihai_rpl2	2.89849	2.19656	1.31956	813	203.667	609.333	447.417	144.583	0.734272	0.709902
Wurfbainia_compacta_rpl2	Heliconia_bihai_rpl2	2.89849	2.19656	1.31956	813	203.667	609.333	447.417	144.583	0.734272	0.709902
Lanxangia_tsao-ko_rpl2	Heliconia_bihai_rpl2	2.91791	2.37865	1.22671	813	204	609	447.417	146.583	0.734674	0.718546
Curcuma_roscoeana_rpl2	Heliconia_bihai_rpl2	2.88515	2.42901	1.18779	813	204	609	447	147	0.73399	0.720588
Kaempferia_elegans_rpl2	Heliconia_bihai_rpl2	2.88515	2.42901	1.18779	813	204	609	447	147	0.73399	0.720588
Zingiber_spectabile_rpl2	Heliconia_bihai_rpl2	2.88515	2.42901	1.18779	813	204	609	447	147	0.73399	0.720588
Wallichia_oblongifolia_rpl2	Heliconia_bihai_rpl2	2.87244	2.45014	1.17236	813	204	609	446.833	147.167	0.733716	0.721405
Ensete_glaucum_rpl2	Heliconia_bihai_rpl2	2.88515	2.56575	1.12449	813	204	609	447	148	0.73399	0.72549
Roscoea_schneideriana_rpl2	Heliconia_bihai_rpl2	2.2208	2.21574	1.00228	450	113	337	239.667	80.3333	0.711177	0.710914
Canna_indica_rpl22	Heliconia_bihai_rpl22	0.0503635	0.0350599	1.4365	375	87.5833	287.417	14	3	0.0487098	0.0342531
Ravenala_madagascariensis_rpl33	Heliconia_bihai_rpl33	0.0570426	0.0355096	1.6064	198	43.25	154.75	8.5	1.5	0.0549273	0.0346821
Ravenala_madagascariensis_rps11	Heliconia_bihai_rps11	0.127931	0.0678428	1.8857	414	107.917	306.083	36	7	0.117615	0.0648649
Ravenala_madagascariensis_rps12	Heliconia_bihai_rps12	0.026335	0.0212404	1.23986	366	95.5	270.5	7	2	0.025878	0.0209424
Orchidantha_fimbriata_rps14	Heliconia_bihai_rps14	0.0732289	0.0456994	1.6024	297	67.6667	229.333	16	3	0.0697674	0.044335
Ravenala_madagascariensis_rps14	Heliconia_bihai_rps14	0.030864	0.0297806	1.03638	300	68.5	231.5	7	2	0.0302376	0.0291971
Orchidantha_fimbriata_rps15	Heliconia_bihai_rps15	0.112407	0.0170704	6.5849	270	59.25	210.75	22	1	0.104389	0.0168776
Musa_acuminata_rps15	Heliconia_bihai_rps15	0.0442389	0.0167138	2.64685	270	60.5	209.5	9	1	0.0429594	0.0165289
Musa_balbisiana_rps15	Heliconia_bihai_rps15	0.0442389	0.0167138	2.64685	270	60.5	209.5	9	1	0.0429594	0.0165289
Ensete_glaucum_rps15	Heliconia_bihai_rps15	0.0442389	0.0338085	1.30851	270	60.5	209.5	9	2	0.0429594	0.0330579
Thaumatococcus_daniellii_rps15	Heliconia_bihai_rps15	0.0518298	0.0426251	1.21595	270	60.3333	209.667	10.5	2.5	0.0500795	0.0414365
Ravenala_madagascariensis_rps2	Heliconia_bihai_rps2	0.0481861	0.0253724	1.89916	696	160.333	535.667	25	4	0.0466708	0.024948
Orchidantha_fimbriata_rps2	Heliconia_bihai_rps2	0.117011	0.0705271	1.65909	708	163.417	544.583	59	11	0.10834	0.0673126
Ravenala_madagascariensis_rps3	Heliconia_bihai_rps3	0.068954	0.0638306	1.08027	648	147.083	500.917	33	9	0.0658792	0.0611898
Orchidantha_fimbriata_rps7	Heliconia_bihai_rps7	0.142697	0.00906355	15.744	465	111	354	46	1	0.129944	0.00900901
Ravenala_madagascariensis_rps7	Heliconia_bihai_rps7	0.0591294	0.00888241	6.6569	465	113.25	351.75	20	1	0.0568586	0.00883002
Ravenala_madagascariensis_rps7	Heliconia_bihai_rps7	0.0591294	0.00888241	6.6569	465	113.25	351.75	20	1	0.0568586	0.00883002
Orchidantha_fimbriata_rps8	Heliconia_bihai_rps8	0.0499888	0.0435694	1.14734	384	94.5	289.5	14	4	0.0483592	0.042328
Ravenala_madagascariensis_ycf1	Heliconia_bihai_ycf1	0.167502	0.142735	1.17352	5100	1072	4028	604.667	139.333	0.150116	0.129975
Ensete_glaucum_ycf2	Heliconia_bihai_ycf2	0.0322923	0.00746951	4.32322	6732	1480	5252	166	11	0.031607	0.00743243
Musa_balbisiana_ycf2	Heliconia_bihai_ycf2	0.0207939	0.00745011	2.79108	6750	1483.83	5266.17	108	11	0.0205083	0.00741323
Ravenala_madagascariensis_ycf2	Heliconia_bihai_ycf2	0.0572926	0.0242111	2.36638	6630	1458.58	5171.42	285.25	34.75	0.055159	0.0238245
Zingiber_spectabile_ycf2	Heliconia_bihai_ycf2	0.0398005	0.028464	1.39827	6486	1423.17	5062.83	196.25	39.75	0.0387629	0.0279307
tsao-ko_ycf2	Heliconia_bihai_ycf2	0.0341676	0.025372	1.34666	6690	1473.08	5216.92	174.25	36.75	0.033401	0.0249477
Thaumatococcus_daniellii_ycf2	Heliconia_bihai_ycf2	0.0100205	0.00777034	1.28958	6762	1487.67	5274.33	52.5	11.5	0.00995386	0.00773023
Canna_indica_ycf2	Heliconia_bihai_ycf2	0.0139418	0.0110524	1.26142	6825	1503.92	5321.08	73.5	16.5	0.013813	0.0109714
Amomum_compactum_ycf2	Heliconia_bihai_ycf2	0.0336965	0.0281585	1.19667	6702	1474.5	5227.5	172.25	40.75	0.0329507	0.0276365
Amomum_krervanh_ycf2	Heliconia_bihai_ycf2	0.0336965	0.0281585	1.19667	6702	1474.5	5227.5	172.25	40.75	0.0329507	0.0276365
Wurfbainia_compacta_ycf2	Heliconia_bihai_ycf2	0.0336965	0.0281585	1.19667	6702	1474.5	5227.5	172.25	40.75	0.0329507	0.0276365
Roscoea_schneideriana_ycf2	Heliconia_bihai_ycf2	0.0340241	0.0287817	1.18214	6717	1478.58	5238.42	174.25	41.75	0.0332639	0.0282365
Curcuma_roscoeana_ycf2	Heliconia_bihai_ycf2	0.0321478	0.0274737	1.17013	6693	1473.5	5219.5	164.25	39.75	0.0314685	0.0269766
Zingiber_officinale_ycf2	Heliconia_bihai_ycf2	0.0337339	0.0288697	1.16849	6696	1474.17	5221.83	172.25	41.75	0.0329865	0.0283211
Kaempferia_elegans_ycf2	Heliconia_bihai_ycf2	0.0332888	0.0324216	1.02675	6702	1473.33	5228.67	170.25	46.75	0.0325609	0.0317308
Musa_balbisiana_accD	Heliconia_caribeae_accD	0.0468654	0.0423722	1.10604	1437	303.417	1133.58	51.5	12.5	0.0454312	0.0411975
Musa_acuminata_accD	Heliconia_caribeae_accD	0.0459548	0.0422766	1.087	1437	304.083	1132.92	50.5	12.5	0.0445752	0.0411072
Canna_indica_clpP	Heliconia_caribeae_clpP	0.106601	0.0670906	1.58892	594	142.833	451.167	44.8333	9.16667	0.099372	0.0641774
Amomum_krervanh_ndhD	Heliconia_caribeae_ndhD	2.28187	1.83351	1.24453	1503	357.333	1145.67	818.25	244.75	0.714213	0.684935
Zingiber_spectabile_ndhD	Heliconia_caribeae_ndhD	2.26124	1.8386	1.22987	1503	357.833	1145.17	816.75	245.25	0.713215	0.685375
Amomum_compactum_ndhD	Heliconia_caribeae_ndhD	2.28187	1.86648	1.22255	1503	357.333	1145.67	818.25	245.75	0.714213	0.687733
Wurfbainia_compacta_ndhD	Heliconia_caribeae_ndhD	2.28187	1.86648	1.22255	1503	357.333	1145.67	818.25	245.75	0.714213	0.687733
Kaempferia_elegans_ndhD	Heliconia_caribeae_ndhD	2.24946	1.8947	1.18724	1503	357.833	1145.17	816.083	246.917	0.712633	0.690033
Roscoea_schneideriana_ndhD	Heliconia_caribeae_ndhD	2.40621	2.07006	1.16239	1410	335.333	1074.67	773.417	235.583	0.719681	0.702535
tsao-ko_ndhD	Heliconia_caribeae_ndhD	2.23276	1.92886	1.15756	1503	357.417	1145.58	815.417	247.583	0.711792	0.692702
Curcuma_roscoeana_ndhD	Heliconia_caribeae_ndhD	2.37983	2.07795	1.14528	1410	335.333	1074.67	772.25	235.75	0.718595	0.703032
Ensete_glaucum_ndhD	Heliconia_caribeae_ndhD	2.31286	2.03173	1.13837	1503	361.167	1141.83	817.167	252.833	0.715662	0.700046
Musa_balbisiana_ndhD	Heliconia_caribeae_ndhD	2.40386	2.30583	1.04251	1503	361.833	1141.17	821.167	258.833	0.719585	0.715339
Orchidantha_fimbriata_psaJ	Heliconia_caribeae_psaJ	0.0324667	0.03235	1.00361	126	31.5833	94.4167	3	1	0.0317741	0.0316623
Ensete_glaucum_psbH	Heliconia_caribeae_psbH	0.0312708	0.0181552	1.72242	219	55.75	163.25	5	1	0.0306279	0.0179372
Orchidantha_fimbriata_psbH	Heliconia_caribeae_psbH	0.0250807	0.017805	1.40863	219	56.8333	162.167	4	1	0.024666	0.0175953
Canna_indica_psbJ	Heliconia_caribeae_psbJ	0.0176133	0.0149259	1.18005	120	33.8333	86.1667	1.5	0.5	0.0174081	0.0147783
Ravenala_madagascariensis_rpl14	Heliconia_caribeae_rpl14	0.0839236	0.0345219	2.43102	366	88.9167	277.083	22	3	0.0793985	0.0337395
Orchidantha_fimbriata_rpl14	Heliconia_caribeae_rpl14	0.108964	0.0821936	1.3257	366	89.9167	276.083	28	7	0.101419	0.0778499
Costus_pulverulentus_rpl14	Heliconia_caribeae_rpl14	0.0145107	0.0114945	1.26241	366	87.6667	278.333	4	1	0.0143713	0.0114068
Ravenala_madagascariensis_rpl16	Heliconia_caribeae_rpl16	0.0542916	0.0298547	1.81853	408	102.5	305.5	16	3	0.0523732	0.0292683
Ravenala_madagascariensis_rpl2	Heliconia_caribeae_rpl2	0.0148806	0.00981208	1.51656	816	205.167	610.833	9	2	0.014734	0.00974817
Amomum_compactum_rpl2	Heliconia_caribeae_rpl2	2.89849	2.19656	1.31956	813	203.667	609.333	447.417	144.583	0.734272	0.709902
Amomum_krervanh_rpl2	Heliconia_caribeae_rpl2	2.89849	2.19656	1.31956	813	203.667	609.333	447.417	144.583	0.734272	0.709902
Wurfbainia_compacta_rpl2	Heliconia_caribeae_rpl2	2.89849	2.19656	1.31956	813	203.667	609.333	447.417	144.583	0.734272	0.709902
Lanxangia_tsao-ko_rpl2	Heliconia_caribeae_rpl2	2.91791	2.37865	1.22671	813	204	609	447.417	146.583	0.734674	0.718546
Curcuma_roscoeana_rpl2	Heliconia_caribeae_rpl2	2.88515	2.42901	1.18779	813	204	609	447	147	0.73399	0.720588
Kaempferia_elegans_rpl2	Heliconia_caribeae_rpl2	2.88515	2.42901	1.18779	813	204	609	447	147	0.73399	0.720588
Zingiber_spectabile_rpl2	Heliconia_caribeae_rpl2	2.88515	2.42901	1.18779	813	204	609	447	147	0.73399	0.720588
Wallichia_oblongifolia_rpl2	Heliconia_caribeae_rpl2	2.87244	2.45014	1.17236	813	204	609	446.833	147.167	0.733716	0.721405
Ensete_glaucum_rpl2	Heliconia_caribeae_rpl2	2.88515	2.56575	1.12449	813	204	609	447	148	0.73399	0.72549
Roscoea_schneideriana_rpl2	Heliconia_caribeae_rpl2	2.2208	2.21574	1.00228	450	113	337	239.667	80.3333	0.711177	0.710914
Canna_indica_rpl22	Heliconia_caribeae_rpl22	0.0503635	0.0350599	1.4365	375	87.5833	287.417	14	3	0.0487098	0.0342531
Ravenala_madagascariensis_rpl33	Heliconia_caribeae_rpl33	0.0570426	0.0355096	1.6064	198	43.25	154.75	8.5	1.5	0.0549273	0.0346821
Ravenala_madagascariensis_rps11	Heliconia_caribeae_rps11	0.131737	0.078183	1.68499	414	107.75	306.25	37	8	0.120816	0.0742459
Ravenala_madagascariensis_rps12	Heliconia_caribeae_rps12	0.026335	0.0212404	1.23986	366	95.5	270.5	7	2	0.025878	0.0209424
Orchidantha_fimbriata_rps14	Heliconia_caribeae_rps14	0.0732289	0.0456994	1.6024	297	67.6667	229.333	16	3	0.0697674	0.044335
Ravenala_madagascariensis_rps14	Heliconia_caribeae_rps14	0.030864	0.0297806	1.03638	300	68.5	231.5	7	2	0.0302376	0.0291971
Orchidantha_fimbriata_rps15	Heliconia_caribeae_rps15	0.101377	0.0171191	5.92186	270	59.0833	210.917	20	1	0.0948242	0.0169252
Musa_acuminata_rps15	Heliconia_caribeae_rps15	0.0341522	0.0167605	2.03767	270	60.3333	209.667	7	1	0.0333863	0.0165746
Musa_balbisiana_rps15	Heliconia_caribeae_rps15	0.0341522	0.0167605	2.03767	270	60.3333	209.667	7	1	0.0333863	0.0165746
Ensete_glaucum_rps15	Heliconia_caribeae_rps15	0.0341522	0.0339041	1.00732	270	60.3333	209.667	7	2	0.0333863	0.0331492
Ravenala_madagascariensis_rps2	Heliconia_caribeae_rps2	0.0481861	0.0253724	1.89916	696	160.333	535.667	25	4	0.0466708	0.024948
Orchidantha_fimbriata_rps2	Heliconia_caribeae_rps2	0.117011	0.0705271	1.65909	708	163.417	544.583	59	11	0.10834	0.0673126
Ravenala_madagascariensis_rps3	Heliconia_caribeae_rps3	0.068942	0.0564973	1.22027	648	147	501	33	8	0.0658683	0.0544218
Orchidantha_fimbriata_rps7	Heliconia_caribeae_rps7	0.142697	0.00906355	15.744	465	111	354	46	1	0.129944	0.00900901
Ravenala_madagascariensis_rps7	Heliconia_caribeae_rps7	0.0591294	0.00888241	6.6569	465	113.25	351.75	20	1	0.0568586	0.00883002
Orchidantha_fimbriata_rps8	Heliconia_caribeae_rps8	0.0499888	0.0435694	1.14734	384	94.5	289.5	14	4	0.0483592	0.042328
Ravenala_madagascariensis_ycf1	Heliconia_caribeae_ycf1	0.167658	0.13992	1.19824	5100	1072	4028	605.167	136.833	0.15024	0.127643
Ensete_glaucum_ycf2	Heliconia_caribeae_ycf2	0.0324459	0.00746022	4.34919	6741	1481.83	5259.17	167	11	0.0317541	0.00742324
Musa_acuminata_ycf2	Heliconia_caribeae_ycf2	0.0207609	0.00676633	3.06827	6759	1484.58	5274.42	108	10	0.0204762	0.0067359
Musa_balbisiana_ycf2	Heliconia_caribeae_ycf2	0.0209602	0.00744087	2.8169	6759	1485.67	5273.33	109	11	0.02067	0.00740408
Ravenala_madagascariensis_ycf2	Heliconia_caribeae_ycf2	0.0570018	0.0241802	2.35737	6639	1460.42	5178.58	284.25	34.75	0.0548895	0.0237946
Zingiber_spectabile_ycf2	Heliconia_caribeae_ycf2	0.0399507	0.0284267	1.40539	6495	1425	5070	197.25	39.75	0.0389053	0.0278947
tsao-ko_ycf2	Heliconia_caribeae_ycf2	0.03432	0.02534	1.35438	6699	1474.92	5224.08	175.25	36.75	0.0335466	0.0249167
Thaumatococcus_daniellii_ycf2	Heliconia_caribeae_ycf2	0.0101987	0.00776073	1.31415	6771	1489.5	5281.5	53.5	11.5	0.0101297	0.00772071
Canna_indica_ycf2	Heliconia_caribeae_ycf2	0.0141141	0.0110388	1.27858	6834	1505.75	5328.25	74.5	16.5	0.0139821	0.010958
Amomum_compactum_ycf2	Heliconia_caribeae_ycf2	0.0338491	0.0281229	1.20361	6711	1476.33	5234.67	173.25	40.75	0.0330967	0.0276022
Amomum_krervanh_ycf2	Heliconia_caribeae_ycf2	0.0338491	0.0281229	1.20361	6711	1476.33	5234.67	173.25	40.75	0.0330967	0.0276022
Wurfbainia_compacta_ycf2	Heliconia_caribeae_ycf2	0.0338491	0.0281229	1.20361	6711	1476.33	5234.67	173.25	40.75	0.0330967	0.0276022
Roscoea_schneideriana_ycf2	Heliconia_caribeae_ycf2	0.034176	0.0287454	1.18892	6726	1480.42	5245.58	175.25	41.75	0.0334091	0.0282015
Curcuma_roscoeana_ycf2	Heliconia_caribeae_ycf2	0.0323025	0.0274389	1.17725	6702	1475.33	5226.67	165.25	39.75	0.0316167	0.0269431
Zingiber_officinale_ycf2	Heliconia_caribeae_ycf2	0.0338867	0.0288331	1.17527	6705	1476	5229	173.25	41.75	0.0331325	0.0282859
Kaempferia_elegans_ycf2	Heliconia_caribeae_ycf2	0.0334419	0.0323804	1.03278	6711	1475.17	5235.83	171.25	46.75	0.0327073	0.0316913
Musa_acuminata_accD	Heliconia_orthotricha_accD	0.0459339	0.0423483	1.08467	1437	303.583	1133.42	50.5	12.5	0.0445555	0.0411749
Musa_acuminata_atpF	Heliconia_orthotricha_atpF	0.0188319	0.0165982	1.13458	552	121.833	430.167	8	2	0.0185974	0.0164159
Ravenala_madagascariensis_atpF	Heliconia_orthotricha_atpF	0.0411716	0.0401787	1.02471	552	121.417	430.583	17.25	4.75	0.0400619	0.0391215
Canna_indica_clpP	Heliconia_orthotricha_clpP	0.106601	0.0670906	1.58892	594	142.833	451.167	44.8333	9.16667	0.099372	0.0641774
Ravenala_madagascariensis_matK	Heliconia_orthotricha_matK	0.0191894	0.019058	1.0069	1533	345.417	1187.58	22.5	6.5	0.018946	0.0188179
Orchidantha_fimbriata_psaJ	Heliconia_orthotricha_psaJ	0.0324667	0.03235	1.00361	126	31.5833	94.4167	3	1	0.0317741	0.0316623
Orchidantha_fimbriata_psbH	Heliconia_orthotricha_psbH	0.0314842	0.017805	1.76828	219	56.8333	162.167	5	1	0.0308325	0.0175953
Canna_indica_psbJ	Heliconia_orthotricha_psbJ	0.0176133	0.0149259	1.18005	120	33.8333	86.1667	1.5	0.5	0.0174081	0.0147783
Ravenala_madagascariensis_rpl14	Heliconia_orthotricha_rpl14	0.0839236	0.0345219	2.43102	366	88.9167	277.083	22	3	0.0793985	0.0337395
Orchidantha_fimbriata_rpl14	Heliconia_orthotricha_rpl14	0.108964	0.0821936	1.3257	366	89.9167	276.083	28	7	0.101419	0.0778499
Costus_pulverulentus_rpl14	Heliconia_orthotricha_rpl14	0.0145107	0.0114945	1.26241	366	87.6667	278.333	4	1	0.0143713	0.0114068
Ravenala_madagascariensis_rpl16	Heliconia_orthotricha_rpl16	0.057819	0.0298547	1.93668	408	102.5	305.5	17	3	0.0556465	0.0292683
Ravenala_madagascariensis_rpl2	Heliconia_orthotricha_rpl2	0.0148806	0.00981208	1.51656	816	205.167	610.833	9	2	0.014734	0.00974817
Canna_indica_rpl22	Heliconia_orthotricha_rpl22	0.0503635	0.0350599	1.4365	375	87.5833	287.417	14	3	0.0487098	0.0342531
Ravenala_madagascariensis_rpl33	Heliconia_orthotricha_rpl33	0.0570426	0.0116507	4.89606	198	43.25	154.75	8.5	0.5	0.0549273	0.0115607
Thaumatococcus_daniellii_rpl33	Heliconia_orthotricha_rpl33	0.0604692	0.0479205	1.26187	198	43.0833	154.917	9	2	0.0580958	0.0464217
Ravenala_madagascariensis_rps11	Heliconia_orthotricha_rps11	0.127931	0.0678428	1.8857	414	107.917	306.083	36	7	0.117615	0.0648649
Ravenala_madagascariensis_rps12	Heliconia_orthotricha_rps12	0.026335	0.0212404	1.23986	366	95.5	270.5	7	2	0.025878	0.0209424
Orchidantha_fimbriata_rps14	Heliconia_orthotricha_rps14	0.0733408	0.0454685	1.613	297	68	229	16	3	0.069869	0.0441176
Ravenala_madagascariensis_rps14	Heliconia_orthotricha_rps14	0.0354309	0.0296335	1.19564	300	68.8333	231.167	8	2	0.0346071	0.0290557
Orchidantha_fimbriata_rps15	Heliconia_orthotricha_rps15	0.101377	0.0171191	5.92186	270	59.0833	210.917	20	1	0.0948242	0.0169252
Musa_acuminata_rps15	Heliconia_orthotricha_rps15	0.0341522	0.0167605	2.03767	270	60.3333	209.667	7	1	0.0333863	0.0165746
Ravenala_madagascariensis_rps2	Heliconia_orthotricha_rps2	0.0481861	0.0253724	1.89916	696	160.333	535.667	25	4	0.0466708	0.024948
Orchidantha_fimbriata_rps2	Heliconia_orthotricha_rps2	0.117011	0.0705271	1.65909	708	163.417	544.583	59	11	0.10834	0.0673126
Orchidantha_fimbriata_rps7	Heliconia_orthotricha_rps7	0.142697	0.00906355	15.744	465	111	354	46	1	0.129944	0.00900901
Ravenala_madagascariensis_rps7	Heliconia_orthotricha_rps7	0.0591294	0.00888241	6.6569	465	113.25	351.75	20	1	0.0568586	0.00883002
Ravenala_madagascariensis_ycf1	Heliconia_orthotricha_ycf1	0.157319	0.133324	1.17998	4143	857.583	3285.42	466.25	104.75	0.141915	0.122146
Musa_acuminata_ycf2	Heliconia_orthotricha_ycf2	0.0203393	0.00676251	3.00765	6768	1485.42	5282.58	106	10	0.0200659	0.00673212
Ravenala_madagascariensis_ycf2	Heliconia_orthotricha_ycf2	0.0569999	0.024183	2.35702	6639	1460.25	5178.75	284.25	34.75	0.0548878	0.0237973
Thaumatococcus_daniellii_ycf2	Heliconia_orthotricha_ycf2	0.00979971	0.00775636	1.26344	6780	1490.33	5289.67	51.5	11.5	0.00973596	0.00771639
Canna_indica_ycf2	Heliconia_orthotricha_ycf2	0.0132335	0.010696	1.23724	6843	1506.58	5336.42	70	16	0.0131174	0.0106201
Zingiber_officinale_ycf2	Heliconia_orthotricha_ycf2	0.0334332	0.0288165	1.16021	6714	1476.83	5237.17	171.25	41.75	0.032699	0.0282699
Musa_acuminata_accD	Heliconia_tortuosa_accD	0.0464968	0.0372087	1.24962	1365	289.25	1075.75	48.5	10.5	0.0450848	0.0363008
Canna_indica_accD	Heliconia_tortuosa_accD	0.0577113	0.0483356	1.19397	1341	284.833	1056.17	58.6667	13.3333	0.0555468	0.046811
Musa_acuminata_atpF	Heliconia_tortuosa_atpF	0.0188319	0.0165982	1.13458	552	121.833	430.167	8	2	0.0185974	0.0164159
Ravenala_madagascariensis_atpF	Heliconia_tortuosa_atpF	0.0411716	0.0401787	1.02471	552	121.417	430.583	17.25	4.75	0.0400619	0.0391215
Canna_indica_clpP	Heliconia_tortuosa_clpP	0.106601	0.0747863	1.42541	594	142.833	451.167	44.8333	10.1667	0.099372	0.0711785
Orchidantha_fimbriata_psaJ	Heliconia_tortuosa_psaJ	0.0324667	0.03235	1.00361	126	31.5833	94.4167	3	1	0.0317741	0.0316623
Orchidantha_fimbriata_psbH	Heliconia_tortuosa_psbH	0.0250807	0.017805	1.40863	219	56.8333	162.167	4	1	0.024666	0.0175953
Canna_indica_psbJ	Heliconia_tortuosa_psbJ	0.0176133	0.0149259	1.18005	120	33.8333	86.1667	1.5	0.5	0.0174081	0.0147783
Ravenala_madagascariensis_rpl14	Heliconia_tortuosa_rpl14	0.0839236	0.0345219	2.43102	366	88.9167	277.083	22	3	0.0793985	0.0337395
Orchidantha_fimbriata_rpl14	Heliconia_tortuosa_rpl14	0.108964	0.0821936	1.3257	366	89.9167	276.083	28	7	0.101419	0.0778499
Costus_pulverulentus_rpl14	Heliconia_tortuosa_rpl14	0.0145107	0.0114945	1.26241	366	87.6667	278.333	4	1	0.0143713	0.0114068
Ravenala_madagascariensis_rpl16	Heliconia_tortuosa_rpl16	0.0542916	0.0298547	1.81853	408	102.5	305.5	16	3	0.0523732	0.0292683
Ravenala_madagascariensis_rpl2	Heliconia_tortuosa_rpl2	0.0148806	0.00488999	3.04308	816	205.167	610.833	9	1	0.014734	0.00487409
Thaumatococcus_daniellii_rpl2	Heliconia_tortuosa_rpl2	0.00821926	0.00491	1.67398	816	204.333	611.667	5	1	0.00817439	0.00489396
Canna_indica_rpl22	Heliconia_tortuosa_rpl22	0.0465961	0.0351971	1.32386	375	87.25	287.75	13	3	0.0451781	0.034384
Ravenala_madagascariensis_rpl33	Heliconia_tortuosa_rpl33	0.0570426	0.0116507	4.89606	198	43.25	154.75	8.5	0.5	0.0549273	0.0115607
Thaumatococcus_daniellii_rpl33	Heliconia_tortuosa_rpl33	0.0604692	0.0479205	1.26187	198	43.0833	154.917	9	2	0.0580958	0.0464217
Ravenala_madagascariensis_rps11	Heliconia_tortuosa_rps11	0.127931	0.0577671	2.2146	414	107.917	306.083	36	6	0.117615	0.0555985
Ravenala_madagascariensis_rps12	Heliconia_tortuosa_rps12	0.026335	0.0212404	1.23986	366	95.5	270.5	7	2	0.025878	0.0209424
Orchidantha_fimbriata_rps14	Heliconia_tortuosa_rps14	0.0732289	0.0456994	1.6024	297	67.6667	229.333	16	3	0.0697674	0.044335
Ravenala_madagascariensis_rps14	Heliconia_tortuosa_rps14	0.030864	0.0297806	1.03638	300	68.5	231.5	7	2	0.0302376	0.0291971
Orchidantha_fimbriata_rps15	Heliconia_tortuosa_rps15	0.101377	0.0346382	2.92675	270	59.0833	210.917	20	2	0.0948242	0.0338505
Ravenala_madagascariensis_rps15	Heliconia_tortuosa_rps15	0.029272	0.0165753	1.76601	270	61	209	6	1	0.0287081	0.0163934
Musa_acuminata_rps15	Heliconia_tortuosa_rps15	0.0341522	0.0339041	1.00732	270	60.3333	209.667	7	2	0.0333863	0.0331492
Ravenala_madagascariensis_rps2	Heliconia_tortuosa_rps2	0.0511617	0.0221769	2.30698	696	160.167	535.833	26.5	3.5	0.0494557	0.0218522
Orchidantha_fimbriata_rps2	Heliconia_tortuosa_rps2	0.120197	0.067245	1.78745	708	163.25	544.75	60.5	10.5	0.11106	0.0643185
Ravenala_madagascariensis_rps3	Heliconia_tortuosa_rps3	0.0710838	0.0566307	1.25522	648	146.667	501.333	34	8	0.0678191	0.0545455
Orchidantha_fimbriata_rps7	Heliconia_tortuosa_rps7	0.142697	0.00906355	15.744	465	111	354	46	1	0.129944	0.00900901
Ravenala_madagascariensis_rps7	Heliconia_tortuosa_rps7	0.0591294	0.00888241	6.6569	465	113.25	351.75	20	1	0.0568586	0.00883002
Orchidantha_fimbriata_rps8	Heliconia_tortuosa_rps8	0.0499888	0.0435694	1.14734	384	94.5	289.5	14	4	0.0483592	0.042328
Ravenala_madagascariensis_ycf1	Heliconia_tortuosa_ycf1	0.170609	0.133773	1.27536	5100	1071.92	4028.08	614.667	131.333	0.152595	0.122522
Musa_acuminata_ycf2	Heliconia_tortuosa_ycf2	0.0209498	0.00609312	3.43827	6759	1483.08	5275.92	109	9	0.0206599	0.00606844
Ravenala_madagascariensis_ycf2	Heliconia_tortuosa_ycf2	0.0582207	0.0260016	2.23912	6630	1457.58	5172.42	289.75	37.25	0.0560183	0.025556
Thaumatococcus_daniellii_ycf2	Heliconia_tortuosa_ycf2	0.0103877	0.00708986	1.46515	6771	1488	5283	54.5	10.5	0.0103161	0.00705645
Canna_indica_ycf2	Heliconia_tortuosa_ycf2	0.0138242	0.0100364	1.37741	6834	1504.58	5329.42	73	15	0.0136976	0.00996954
Zingiber_officinale_ycf2	Heliconia_tortuosa_ycf2	0.0347808	0.0285008	1.22034	6705	1475	5230	177.75	41.25	0.0339866	0.0279661
Thaumatococcus_daniellii_ycf4	Heliconia_tortuosa_ycf4	0.0167304	0.0156766	1.06722	552	128.917	423.083	7	2	0.0165452	0.0155139
Musa_balbisiana_accD	Heliconia_tuotorsa_accD	0.0811347	0.0586258	1.38394	1419	298.5	1120.5	86.1667	16.8333	0.0769002	0.0563931
Roscoea_schneideriana_accD	Heliconia_tuotorsa_accD	0.115493	0.110231	1.04774	1395	291.833	1103.17	118.083	29.9167	0.10704	0.102513
Kaempferia_elegans_accD	Heliconia_tuotorsa_accD	0.113298	0.111796	1.01344	1392	291.25	1100.75	115.75	30.25	0.105156	0.103863
Musa_balbisiana_atpF	Heliconia_tuotorsa_atpF	0.0188319	0.0165982	1.13458	552	121.833	430.167	8	2	0.0185974	0.0164159
Amomum_krervanh_ndhD	Heliconia_tuotorsa_ndhD	2.30084	1.80169	1.27705	1503	357.833	1145.17	818.917	244.083	0.715107	0.682115
Amomum_compactum_ndhD	Heliconia_tuotorsa_ndhD	2.30084	1.83322	1.25508	1503	357.833	1145.17	818.917	245.083	0.715107	0.684909
Wurfbainia_compacta_ndhD	Heliconia_tuotorsa_ndhD	2.30084	1.83322	1.25508	1503	357.833	1145.17	818.917	245.083	0.715107	0.684909
Zingiber_spectabile_ndhD	Heliconia_tuotorsa_ndhD	2.29196	1.84917	1.23945	1503	358.333	1144.67	818.083	245.917	0.714691	0.686279
Kaempferia_elegans_ndhD	Heliconia_tuotorsa_ndhD	2.27969	1.90602	1.19605	1503	358.333	1144.67	817.417	247.583	0.714109	0.69093
tsao-ko_ndhD	Heliconia_tuotorsa_ndhD	2.2505	1.8927	1.18904	1503	357.917	1145.08	816.083	246.917	0.712685	0.689872
Roscoea_schneideriana_ndhD	Heliconia_tuotorsa_ndhD	2.44625	2.08505	1.17324	1410	335.833	1074.17	774.75	236.25	0.721257	0.703474
Ensete_glaucum_ndhD	Heliconia_tuotorsa_ndhD	2.33273	1.99067	1.17183	1503	361.667	1141.33	817.833	252.167	0.71656	0.697235
Curcuma_roscoeana_ndhD	Heliconia_tuotorsa_ndhD	2.41844	2.09309	1.15544	1410	335.833	1074.17	773.583	236.417	0.720171	0.70397
Musa_balbisiana_ndhD	Heliconia_tuotorsa_ndhD	2.42638	2.24703	1.07982	1503	362.333	1140.67	821.833	258.167	0.720485	0.712511
Wallichia_oblongifolia_ndhD	Heliconia_tuotorsa_ndhD	2.30271	2.25677	1.02036	1500	359.75	1140.25	815.5	256.5	0.715194	0.712995
Ensete_glaucum_psbH	Heliconia_tuotorsa_psbH	0.0312708	0.0181552	1.72242	219	55.75	163.25	5	1	0.0306279	0.0179372
Amomum_compactum_rpl2	Heliconia_tuotorsa_rpl2	2.89849	2.19656	1.31956	813	203.667	609.333	447.417	144.583	0.734272	0.709902
Amomum_krervanh_rpl2	Heliconia_tuotorsa_rpl2	2.89849	2.19656	1.31956	813	203.667	609.333	447.417	144.583	0.734272	0.709902
Wurfbainia_compacta_rpl2	Heliconia_tuotorsa_rpl2	2.89849	2.19656	1.31956	813	203.667	609.333	447.417	144.583	0.734272	0.709902
Lanxangia_tsao-ko_rpl2	Heliconia_tuotorsa_rpl2	2.91791	2.37865	1.22671	813	204	609	447.417	146.583	0.734674	0.718546
Curcuma_roscoeana_rpl2	Heliconia_tuotorsa_rpl2	2.88515	2.42901	1.18779	813	204	609	447	147	0.73399	0.720588
Kaempferia_elegans_rpl2	Heliconia_tuotorsa_rpl2	2.88515	2.42901	1.18779	813	204	609	447	147	0.73399	0.720588
Zingiber_spectabile_rpl2	Heliconia_tuotorsa_rpl2	2.88515	2.42901	1.18779	813	204	609	447	147	0.73399	0.720588
Wallichia_oblongifolia_rpl2	Heliconia_tuotorsa_rpl2	2.87244	2.45014	1.17236	813	204	609	446.833	147.167	0.733716	0.721405
Ensete_glaucum_rpl2	Heliconia_tuotorsa_rpl2	2.88515	2.56575	1.12449	813	204	609	447	148	0.73399	0.72549
Musa_balbisiana_rpl2	Heliconia_tuotorsa_rpl2	0.00494371	0.00491402	1.00604	813	204.167	608.833	3	1	0.00492746	0.00489796
Roscoea_schneideriana_rpl2	Heliconia_tuotorsa_rpl2	2.2208	2.21574	1.00228	450	113	337	239.667	80.3333	0.711177	0.710914
Musa_balbisiana_rps15	Heliconia_tuotorsa_rps15	0.0341522	0.0339041	1.00732	270	60.3333	209.667	7	2	0.0333863	0.0331492
Ensete_glaucum_ycf2	Heliconia_tuotorsa_ycf2	0.0334996	0.00916612	3.65472	6747	1481.83	5265.17	172.5	13.5	0.0327625	0.00911034
Musa_balbisiana_ycf2	Heliconia_tuotorsa_ycf2	0.0211491	0.00676824	3.12477	6759	1484.17	5274.83	110	10	0.0208537	0.00673779
Zingiber_spectabile_ycf2	Heliconia_tuotorsa_ycf2	0.0408792	0.0280825	1.45568	6495	1424	5071	201.75	39.25	0.0397851	0.0275632
tsao-ko_ycf2	Heliconia_tuotorsa_ycf2	0.0359828	0.0277985	1.29441	6705	1474.92	5230.08	183.75	40.25	0.0351333	0.0272897
Amomum_compactum_ycf2	Heliconia_tuotorsa_ycf2	0.0347581	0.0278033	1.25014	6708	1474.67	5233.33	177.75	40.25	0.033965	0.0272943
Amomum_krervanh_ycf2	Heliconia_tuotorsa_ycf2	0.0347581	0.0278033	1.25014	6708	1474.67	5233.33	177.75	40.25	0.033965	0.0272943
Wurfbainia_compacta_ycf2	Heliconia_tuotorsa_ycf2	0.0347581	0.0278033	1.25014	6708	1474.67	5233.33	177.75	40.25	0.033965	0.0272943
Roscoea_schneideriana_ycf2	Heliconia_tuotorsa_ycf2	0.0350676	0.0284141	1.23416	6726	1479.42	5246.58	179.75	41.25	0.0342604	0.0278826
Curcuma_roscoeana_ycf2	Heliconia_tuotorsa_ycf2	0.0331954	0.0271062	1.22464	6702	1474.33	5227.67	169.75	39.25	0.0324715	0.0266222
Kaempferia_elegans_ycf2	Heliconia_tuotorsa_ycf2	0.0343344	0.0320488	1.07132	6711	1474.17	5236.83	175.75	46.25	0.0335604	0.0313737

## Sheet: Stab 9
Supplementary table 9 | Polymorphism analyze results of Single-copy gene of Zingiberales
Gene name	Region	Ingroup	Sites	NetSites	S	Eta	Hap	Pi
ndhD	1506	12	1506	1500	1175	1383	12	0.333374
rpl33	210	12	210	195	160	195	10	0.182751
infA	321	12	321	231	89	103	9	0.101141
rpl32	207	12	207	153	55	66	11	0.0946722
rpl22	471	12	471	363	133	154	10	0.0876534
rps11	453	12	453	381	116	140	10	0.0798934
matK	1584	12	1584	1524	514	585	12	0.0789788
ndhF	2250	12	2250	2154	621	734	12	0.0725852
rps15	279	12	279	261	73	86	11	0.0701846
rpl20	567	12	567	342	101	118	9	0.0701754
ccsA	1023	12	1023	957	255	297	12	0.0675723
cemA	690	12	690	681	191	218	11	0.0641659
rpl36	111	12	111	111	30	34	9	0.0622441
ycf4	564	12	564	543	149	165	10	0.059462
rps16	255	12	255	141	35	42	9	0.059424
rps2	711	12	711	696	181	201	11	0.0570576
psaC	243	12	243	243	48	52	11	0.0566155
rpl16	408	12	408	408	95	106	11	0.0565954
rpoC2	4683	12	4683	3978	1045	1148	12	0.0564849
ndhG	528	12	528	528	130	145	12	0.0541208
rpl14	375	12	375	366	84	94	9	0.0535685
rpoA	1038	12	1038	963	230	250	10	0.0535574
rps8	411	12	411	378	90	101	10	0.0521485
rps14	309	12	309	297	69	77	10	0.0510662
rpoC1	2133	12	2133	2028	472	517	11	0.0509309
rps15	270	21	270	252	43	48	15	0.050699
atpF	576	12	576	549	117	132	11	0.0498427
psbK	183	12	183	183	38	42	11	0.0495943
ndhA	1089	12	1089	1086	218	244	12	0.0475752
ndhE	303	12	303	303	61	71	10	0.0472547
atpE	411	12	411	405	86	95	10	0.0469884
atpA	1521	12	1521	1509	290	315	12	0.0468301
rps4	627	12	627	594	121	136	9	0.0442047
ndhH	1179	12	1179	1173	218	231	12	0.0439045
rpoB	3303	12	3303	3177	656	698	12	0.0429651
ndhI	540	12	540	528	96	104	9	0.0408345
psbH	219	12	219	219	37	39	9	0.0373599
ndhA	1098	21	1098	1089	132	144	18	0.037256
ndhK	864	12	864	735	130	142	10	0.0367141
atpB	1500	12	1500	1485	238	252	11	0.0350679
ndhH	1179	21	1179	1179	145	149	19	0.034723
ndhC	360	12	360	360	54	63	10	0.0345539
ndhJ	477	12	477	477	76	85	10	0.0339559
psaI	108	12	108	108	17	17	8	0.0333895
psbI	108	12	108	108	16	18	9	0.0332492
rbcL	1461	12	1461	1431	208	223	12	0.0321771
petA	960	12	960	960	151	162	10	0.0317708
psaJ	132	12	132	126	20	21	8	0.0309043
atpH	243	12	243	243	30	33	9	0.0308642
petD	480	12	480	480	68	71	11	0.0305871
psbA	1059	12	1059	1059	130	135	11	0.0298595
petB	654	12	654	645	80	89	10	0.0298097
psbM	102	12	102	102	12	12	8	0.0294118
petG	111	12	111	111	14	14	7	0.0290745
atpI	747	12	747	741	97	105	11	0.0289944
psbB	1524	12	1524	1524	192	215	12	0.0283047
psbC	1419	12	1419	1419	176	191	12	0.0278685
psbJ	120	12	120	120	15	16	9	0.0268939
psbN	129	12	129	129	16	16	9	0.0267794
psbZ	186	12	186	186	25	27	8	0.0259857
psbF	117	12	117	117	12	14	7	0.0252525
psbD	1059	12	1059	1059	120	128	11	0.0245228
ycf3	534	12	534	504	56	59	10	0.0233285
psbT	114	12	114	99	10	11	8	0.0223447
psbE	249	12	249	249	27	29	9	0.0222101
petN	87	12	87	87	9	10	6	0.0205503
petL	93	12	93	93	8	8	4	0.0158032
psbL	114	12	114	114	4	4	5	0.00797448
Mean		12*	713.723	677.215	155.231	173.662	9.93846	0.0512612
* : Species : Canna_indica, Costus_pulverulentus, Heliconia_bihai, Heliconia_caribaea, Heliconia_collinsiana, Heliconia_orthotricha, Heliconia_tortuosa, Musa_acuminata, Orchidantha_fimbriata, Ravenala_madagascariensis, Thaumatococcus_daniellii, Zingiber_officinale

## Sheet: Stab 10
Supplementary table 10 | Polymorphism analyze results of Single-copy gene of Heliconia
Gene name	Length	Ingroup	Sites	NetSites	Pi
ndhD	1503	8*	1503	1500	0.00295238
accD	1491	8	1491	1383	0.003538
atpA	1521	8	1521	1521	0.002818
atpB	1494	8	1494	1494	0.001291
atpE	405	8	405	405	0.002293
atpF	552	8	552	552	0.002264
atpH	243	8	243	243	0
atpI	741	8	741	741	0.001976
ccsA	969	8	969	969	0.004386
cemA	687	8	687	687	0.002079
clpP	612	8	612	612	0.002042
infA	231	8	231	231	0.002165
matK	1533	8	1533	1533	0.004799
ndhA	1089	8	1089	1089	0.002722
ndhC	360	8	360	360	0.000694
ndhE	1303	8	303	303	0.000825
ndhG	528	8	528	528	0.004058
ndhH	1179	8	1179	1179	0.001575
ndhI	540	8	540	540	0.001852
ndhJ	477	8	477	477	0.000524
ndhK	771	8	771	750	0.000905
petA	960	8	960	960	0.001674
petB	654	8	654	486	0.001764
petD	522	8	522	480	0.00692
petG	111	8	111	111	0
petL	93	8	93	93	0
petN	87	8	87	87	0
psaC	243	8	243	243	0.004997
psaI	108	8	108	108	0.002315
psaJ	126	8	126	126	0
psbA	1059	8	1059	1059	0.001653
psbB	1524	8	1524	1524	0.001219
psbC	1419	8	1419	1419	0.001611
psbD	1059	8	1059	1059	0.002023
psbE	249	8	249	249	0
psbF	117	8	117	117	0
psbH	219	8	219	219	0.001142
psbI	108	8	108	108	0
psbJ	120	8	120	120	0
psbK	183	8	183	183	0.005074
psbL	114	8	114	114	0
psbM	102	8	102	102	0.002451
psbN	129	8	129	129	0
psbT	105	8	105	105	0.004082
psbZ	186	8	186	186	0
rbcL	1461	8	1461	1440	0.002431
rpl14	366	8	366	366	0
rpl16	408	8	408	408	0.003764
rpl20	351	8	351	351	0.001425
rpl22	417	8	417	417	0.001285
rpl32	171	8	171	171	0.010025
rpl33	198	8	198	198	0.002165
rpl36	111	8	111	111	0
rpoA	1023	8	1023	1011	0.000989
rpoB	3264	8	3264	3246	0.002168
rpoC1	2058	8	2058	2052	0.001845
rpoC2	4152	8	4152	4152	0.002692
rps11	414	8	414	414	0.00509
rps14	300	8	300	300	0.0025
rps15	270	8	270	270	0.004762
rps16	249	8	249	249	0.001004
rps18	303	8	303	303	0.001414
rps19	276	8	276	276	0.001812
rps2	708	8	708	708	0.00232
rps3	654	8	654	654	0.00426
rps4	603	8	603	603	0
rps8	396	8	396	396	0.000631
ycf3	504	8	504	504	0.001559
ycf4	552	8	552	552	0.001423
*: Species: Heliconia_acuminata, Heliconia_bihai, Heliconia_caribaea, Heliconia_collinsiana, Heliconia_meridensis, Heliconia_nutans, Heliconia_orthotricha, Heliconia_tortuosa

[truncated: 1 more sheets: Stab _11]
